# Supplementary material for: Is Mechanical Power the Trojan Horse? Emphasizing the Role of Driving Pressure
Source: Medicina (Kaunas). 2025 Nov 22;61(12):2086. doi: 10.3390/medicina61122086 (PMC12734470; doi:10.3390/medicina61122086)
Supplement: Supplementary file 1 [file medicina-61-02086-s001.zip]

Archive with 1 entries (1 files):
- medicina-3921356-supplementary.pdf
